# Supplementary material for: Development of Viscoelastic Multi-Body Simulation and Impact Response Analysis of a Ballasted Railway Track under Cyclic Loading
Source: Materials (Basel). 2017 Jun 3;10(6):615. doi: 10.3390/ma10060615 (PMC5553523; doi:10.3390/ma10060615)
Supplement: Supplementary file 1 [file materials-10-00615-s001.zip]

Archive with 4 entries (4 files):
- VideoS1.mpg
- VideoS2.mpg
- FigureS1.eps
- FigureS2.eps
